# Supplementary material for: Inhibition of glycolysis-driven immunosuppression with a nano-assembly enhances response to immune checkpoint blockade therapy in triple negative breast cancer
Source: Nat Commun. 2023 Nov 2;14:7021. doi: 10.1038/s41467-023-42883-2 (PMC10622423; doi:10.1038/s41467-023-42883-2)
Supplement: Supplementary file 4 — Source Data [file 41467_2023_42883_MOESM4_ESM.xlsx]

## Sheet: Figure 2f
Figure 2f
DNA-PAE		DNA-PAE@BAY-876
Size (d.nm)	Intensity (%)	Size (d.nm)	Intensity (%)
1	0	1	0
3	0	3	0
6	0	6	0
9	0	9	0
12	0	12	0
15	0	15	0
18	0	18	0
21	0	21	0
24	0	24	0
27	0	27	0
30	0	30	0
33	0	33	0
36	0	36	0
39	0	39	0
42	0	42	0
45	0	45	0
48	0	48	0
51	0	51	0
54	0	54	0
57	0	57	0
60	0	60	0
63	0	63	0
66	0	66	0
68	0	69	0
69	0	72	0
70	0	75	0
71	0	78	0
72	0	81	0
73	0	84	0
74	0	87	0
75	0	90	0
76.92	0	96.11	0
82.02	0	101.81	0
87.37	0	107.79	0
92.98	14.93	114.06	30.23
98.88	37.79	120.64	55.06
105.08	69.66	127.54	77.47
111.58	93.01	134.78	100
118.41	100	142.38	95.03
125.58	85.37	150.35	73.02
133.11	62.88	158.71	47.71
141.01	30.07	167.48	25.41
149.32	6.91	176.68	0
158.03	0	186.33	0
167.18	0	196.46	0
176.79	0	207.08	0
186.88	0	218.23	0
197.47	0	229.92	0
208.6	0	242.19	0
220.28	0	255.05	0
232.54	0	268.55	0
245.42	0	282.71	0
258.94	0	297.57	0
273.13	0	313.16	0
288.04	0	329.51	0
303.69	0	346.66	0
320.13	0	364.65	0
337.38	0	383.53	0
355.5	0	403.34	0
374.52	0	424.11	0
394.5	0	445.91	0
415.47	0	468.78	0
437.5	0	492.76	0
460.62	0	517.93	0
484.9	0	544.33	0
510.4	0	572.03	0
537.17	0	601.08	0
565.27	0	631.56	0
594.79	0	663.54	0
625.78	0	697.09	0
658.31	0	732.28	0
692.48	0	769.2	0
728.35	0	807.93	0
766.02	0	848.57	0
805.57	0	891.19	0
847.09	0	935.91	0
890.7	0	982.83	0
936.48	0	1032.05	0
984.55	0	1083.68	0
1035.03	0	1137.84	0

## Sheet: Figure 2g
Figure 2g
	Zeta Potential (mV)
BAY-876	-3.75	-1.49	-5.86
DNA-PAE	-14.25	-15.53	-17.82
DNA-PAE@BAY-876	-10.92	-7.88	-9.69

## Sheet: Fiigure 2h
Figure 2h
Wavelength (nm)	PAE	DNA-PAE	BAY-876	DNA-PAE@BAY-876
200	0.7346	3.7819	1.17711	3.4988
201	0.7418	2.9987	1.20514	2.829
202	0.731	2.2488	1.22089	2.3457
203	0.7492	1.8182	1.22777	1.9971
204	0.7322	1.5219	1.20706	1.7362
205	0.7334	1.3162	1.18091	1.569
206	0.7283	1.1785	1.16749	1.451
207	0.7352	1.0825	1.18077	1.3709
208	0.7461	1.0182	1.19391	1.3112
209	0.7479	0.9726	1.18894	1.2695
210	0.7417	0.9409	1.17489	1.2373
211	0.7434	0.9169	1.1728	1.2132
212	0.7358	0.8982	1.17526	1.1945
213	0.7419	0.8834	1.17314	1.1767
214	0.7392	0.8718	1.18397	1.1619
215	0.7464	0.8617	1.2064	1.1504
216	0.7591	0.8527	1.21249	1.1379
217	0.761	0.8437	1.2162	1.1279
218	0.7657	0.8357	1.21414	1.1188
219	0.7467	0.8294	1.21969	1.1108
220	0.7434	0.8219	1.21406	1.1036
221	0.7328	0.8151	1.21443	1.0969
222	0.7486	0.8079	1.19823	1.0912
223	0.7559	0.8025	1.19526	1.0864
224	0.7343	0.7968	1.19303	1.0818
225	0.7355	0.7921	1.19689	1.0786
226	0.7282	0.7873	1.19023	1.0768
227	0.7387	0.7836	1.18731	1.0742
228	0.7364	0.7791	1.18846	1.0727
229	0.7416	0.7766	1.1908	1.0713
230	0.7379	0.7729	1.19043	1.0714
231	0.7518	0.7723	1.18811	1.0715
232	0.741	0.7693	1.19366	1.072
233	0.7345	0.768	1.1954	1.0728
234	0.7552	0.7648	1.19414	1.0727
235	0.7675	0.7637	1.18897	1.0733
236	0.7527	0.7627	1.18963	1.0736
237	0.7493	0.7614	1.19146	1.0749
238	0.7338	0.7605	1.1936	1.0762
239	0.7395	0.7623	1.194	1.0749
240	0.7469	0.7635	1.19466	1.0763
241	0.738	0.7661	1.19577	1.0752
242	0.7348	0.7681	1.19606	1.0753
243	0.7274	0.7712	1.19534	1.0752
244	0.7342	0.7742	1.19486	1.074
245	0.728	0.7772	1.19389	1.0752
246	0.7433	0.7825	1.18874	1.0772
247	0.7449	0.7944	1.18086	1.0755
248	0.7559	0.7972	1.17449	1.075
249	0.7568	0.8041	1.1722	1.0731
250	0.7393	0.812	1.16851	1.0716
251	0.7213	0.8135	1.16691	1.0684
252	0.7369	0.8167	1.16706	1.0628
253	0.7334	0.8234	1.1658	1.0568
254	0.7295	0.8263	1.15591	1.0503
255	0.7228	0.8263	1.14666	1.0423
256	0.7324	0.8277	1.13817	1.0362
257	0.7311	0.8325	1.12609	1.0272
258	0.7492	0.8368	1.11349	1.0206
259	0.7386	0.8397	1.10477	1.0122
260	0.7274	0.8399	1.0966	1.0041
261	0.7397	0.8368	1.08566	0.9963
262	0.725	0.8363	1.07963	0.9887
263	0.7362	0.8381	1.07486	0.9841
264	0.7411	0.8346	1.07037	0.9771
265	0.7438	0.8308	1.06474	0.9723
266	0.7548	0.8274	1.06	0.9671
267	0.7535	0.8245	1.05114	0.9602
268	0.7461	0.8191	1.03883	0.9559
269	0.7332	0.813	1.03089	0.9534
270	0.7294	0.8061	1.03183	0.9492
271	0.7567	0.8025	1.03377	0.9448
272	0.7427	0.7989	1.03271	0.9416
273	0.732	0.7943	1.0342	0.9384
274	0.7241	0.788	1.03491	0.9347
275	0.7366	0.7829	1.02911	0.9325
276	0.7367	0.7786	1.02263	0.9302
277	0.7592	0.7709	1.02011	0.9266
278	0.7588	0.7698	1.01777	0.922
279	0.7577	0.7668	1.01426	0.9192
280	0.7682	0.7629	1.01071	0.9198
281	0.7654	0.7609	1.00837	0.9188
282	0.7427	0.7593	1.01069	0.9177
283	0.7443	0.7586	1.01351	0.914
284	0.7318	0.7577	1.01423	0.91
285	0.7395	0.7569	1.01331	0.9058
286	0.7376	0.7565	1.0114	0.9054
287	0.7244	0.756	1.00349	0.904
288	0.7251	0.7524	0.99663	0.9022
289	0.733	0.7522	0.99617	0.9002
290	0.7252	0.7519	0.99694	0.9
291	0.7361	0.7504	0.99546	0.8987
292	0.7366	0.7496	0.99526	0.8982
293	0.7273	0.7495	0.99831	0.8969
294	0.7318	0.7498	0.99931	0.8949
295	0.7325	0.7488	1.00223	0.8925
296	0.7322	0.7481	1.00754	0.8901
297	0.7281	0.7476	1.01031	0.891
298	0.7155	0.7472	1.00854	0.8914
299	0.717	0.747	1.00454	0.8891
300	0.7239	0.746	0.99926	0.8883
301	0.7228	0.7476	0.99494	0.8864
302	0.7339	0.7465	0.99574	0.8857
303	0.7317	0.7471	0.99857	0.8831
304	0.7443	0.7458	1.00043	0.8855
305	0.7381	0.7458	1.00066	0.8844
306	0.7286	0.7452	0.9984	0.8822
307	0.7348	0.7444	0.99663	0.8803
308	0.7463	0.747	0.99529	0.8774
309	0.7481	0.745	0.9952	0.8765
310	0.7377	0.7455	0.99457	0.8727
311	0.7328	0.7463	0.99577	0.8691
312	0.7415	0.7448	0.99169	0.8708
313	0.7358	0.7441	0.98506	0.8676
314	0.749	0.7455	0.98009	0.8664
315	0.7553	0.745	0.97763	0.8666
316	0.7557	0.7459	0.97403	0.8668
317	0.7524	0.7456	0.97031	0.8658
318	0.7659	0.7456	0.97206	0.8624
319	0.7412	0.7457	0.97191	0.8586
320	0.7428	0.7454	0.96871	0.8526
321	0.7336	0.7433	0.9624	0.8544
322	0.7378	0.7431	0.96129	0.8516
323	0.7229	0.7422	0.95969	0.8521
324	0.7281	0.7458	0.96014	0.8547
325	0.7325	0.7442	0.96391	0.8527
326	0.735	0.7421	0.96963	0.8522
327	0.7454	0.7381	0.9716	0.849
328	0.7478	0.7437	0.97251	0.8533
329	0.7365	0.7453	0.97354	0.8577
330	0.7399	0.745	0.97689	0.8583
331	0.729	0.7458	0.98366	0.8553
332	0.7356	0.7453	0.99157	0.8523
333	0.7317	0.7411	0.99206	0.8503
334	0.741	0.7448	0.98823	0.8493
335	0.7337	0.7471	0.97749	0.8492
336	0.7346	0.7449	0.96483	0.8439
337	0.7476	0.7475	0.95323	0.8445
338	0.7374	0.7464	0.94883	0.8404
339	0.7292	0.745	0.94877	0.8389
340	0.7444	0.7475	0.95426	0.8433
341	0.7425	0.7461	0.95946	0.8443
342	0.7488	0.7463	0.9612	0.8443
343	0.7512	0.7453	0.95966	0.8452
344	0.7561	0.7433	0.95506	0.847
345	0.766	0.7445	0.94829	0.8469
346	0.7541	0.7456	0.94283	0.8417
347	0.7472	0.7448	0.93849	0.8429
348	0.7499	0.7481	0.93269	0.8441
349	0.7368	0.7508	0.92423	0.841
350	0.7376	0.7485	0.91351	0.8321
351	0.7325	0.7427	0.8994	0.8247
352	0.7411	0.7474	0.88469	0.8163
353	0.7419	0.7472	0.8694	0.8117
354	0.7436	0.7484	0.85534	0.8102
355	0.7442	0.7487	0.84309	0.8087
356	0.7579	0.7505	0.83426	0.8014
357	0.7516	0.7471	0.82571	0.7887
358	0.7558	0.7519	0.82023	0.7922
359	0.7455	0.7513	0.81603	0.7949
360	0.7429	0.7512	0.81294	0.7876
361	0.7447	0.7462	0.80731	0.7846
362	0.7431	0.7481	0.80394	0.7797
363	0.7451	0.7465	0.8008	0.781
364	0.7496	0.7524	0.80054	0.7762
365	0.7472	0.7564	0.80071	0.7748
366	0.7385	0.7536	0.80169	0.7707
367	0.7317	0.7491	0.80049	0.7702
368	0.7338	0.7619	0.79986	0.7665
369	0.7312	0.7501	0.79646	0.7749
370	0.7329	0.7573	0.7922	0.7696
371	0.7416	0.7587	0.78926	0.7628
372	0.7461	0.7515	0.78789	0.7697
373	0.7548	0.7566	0.78577	0.7638
374	0.7574	0.7582	0.784	0.7658
375	0.7618	0.7631	0.78357	0.7613
376	0.765	0.7531	0.78351	0.7653
377	0.7631	0.7551	0.78391	0.7641
378	0.7549	0.7552	0.78314	0.7635
379	0.7573	0.7493	0.7822	0.7605
380	0.7558	0.7554	0.78283	0.7601
381	0.7422	0.7594	0.7828	0.7627
382	0.7439	0.756	0.78137	0.7685
383	0.7472	0.7573	0.78066	0.7499
384	0.7421	0.754	0.78057	0.7584
385	0.7373	0.7588	0.778	0.7537
386	0.7385	0.7611	0.77551	0.7593
387	0.7425	0.7585	0.77483	0.7587
388	0.7447	0.7566	0.77483	0.7557
389	0.7496	0.7637	0.77417	0.7575
390	0.7457	0.7611	0.77274	0.7499
391	0.7577	0.7605	0.77126	0.7535
392	0.7588	0.7601	0.77	0.7467
393	0.7569	0.7621	0.76883	0.7568
394	0.757	0.7667	0.767	0.7525
395	0.7521	0.7639	0.76517	0.7557
396	0.7572	0.768	0.76391	0.7548
397	0.7474	0.7584	0.763	0.7453
398	0.7395	0.7631	0.762	0.756
399	0.7437	0.7669	0.761	0.7455
400	0.7449	0.7644	0.76	0.757

## Sheet: Figure 2i
Figure 2i
Wavelength (nm)	0.0033 mg/mL BAY-876	Wavelength (nm)	0.005 mg/mL BAY-876	Wavelength (nm)	0.0067 mg/mL BAY-876	Wavelength (nm)	0.01 mg/mL BAY-876	Wavelength (nm)	0.02 mg/mL BAY-876	Wavelength (nm)	0.03 mg/mL BAY-876	Wavelength (nm)	0.04 mg/mL BAY-876
300	0.7453	300	0.7609	300	0.7717	300	0.8144	300	0.9107	300	1.0126	300	1.1398
300.5	0.743	300.5	0.7575	300.5	0.7704	300.5	0.8109	300.5	0.9068	300.5	1.0029	300.5	1.1347
301	0.7395	301	0.7547	301	0.7666	301	0.8091	301	0.8992	301	0.9981	301	1.1315
301.5	0.7396	301.5	0.7516	301.5	0.7654	301.5	0.8059	301.5	0.8962	301.5	0.9935	301.5	1.1264
302	0.737	302	0.7512	302	0.7618	302	0.8016	302	0.8925	302	0.9916	302	1.1187
302.5	0.7338	302.5	0.7492	302.5	0.7592	302.5	0.8028	302.5	0.8908	302.5	0.9828	302.5	1.1124
303	0.7332	303	0.7471	303	0.759	303	0.7989	303	0.8873	303	0.9812	303	1.109
303.5	0.7301	303.5	0.7441	303.5	0.7532	303.5	0.7955	303.5	0.8814	303.5	0.9757	303.5	1.1066
304	0.7268	304	0.7402	304	0.7497	304	0.7916	304	0.8795	304	0.9725	304	1.094
304.5	0.7267	304.5	0.7399	304.5	0.7493	304.5	0.7919	304.5	0.8765	304.5	0.9681	304.5	1.0948
305	0.7239	305	0.7382	305	0.7473	305	0.7873	305	0.871	305	0.9646	305	1.084
305.5	0.7216	305.5	0.735	305.5	0.7469	305.5	0.7859	305.5	0.8683	305.5	0.9612	305.5	1.0814
306	0.7199	306	0.7329	306	0.7443	306	0.7822	306	0.8639	306	0.9535	306	1.0768
306.5	0.7204	306.5	0.7307	306.5	0.7422	306.5	0.7805	306.5	0.8634	306.5	0.9542	306.5	1.0707
307	0.7149	307	0.7305	307	0.7411	307	0.7784	307	0.8589	307	0.9515	307	1.0653
307.5	0.7151	307.5	0.7284	307.5	0.7379	307.5	0.777	307.5	0.8551	307.5	0.9438	307.5	1.0599
308	0.7128	308	0.7264	308	0.7347	308	0.774	308	0.8523	308	0.94	308	1.057
308.5	0.7113	308.5	0.7217	308.5	0.734	308.5	0.7726	308.5	0.8478	308.5	0.9359	308.5	1.0493
309	0.7115	309	0.7222	309	0.7332	309	0.7698	309	0.8487	309	0.9318	309	1.0479
309.5	0.7091	309.5	0.7183	309.5	0.7308	309.5	0.7676	309.5	0.8462	309.5	0.9275	309.5	1.0432
310	0.7077	310	0.7181	310	0.7296	310	0.7673	310	0.8413	310	0.9273	310	1.0405
310.5	0.7045	310.5	0.7149	310.5	0.7273	310.5	0.7659	310.5	0.8378	310.5	0.9237	310.5	1.0341
311	0.7039	311	0.7153	311	0.724	311	0.7611	311	0.8365	311	0.9177	311	1.0298
311.5	0.702	311.5	0.7141	311.5	0.7232	311.5	0.7616	311.5	0.8343	311.5	0.9198	311.5	1.0274
312	0.7009	312	0.7124	312	0.7226	312	0.7602	312	0.8347	312	0.9162	312	1.023
312.5	0.6975	312.5	0.7103	312.5	0.7219	312.5	0.7564	312.5	0.8291	312.5	0.9149	312.5	1.0229
313	0.6977	313	0.7077	313	0.7187	313	0.7565	313	0.8285	313	0.9153	313	1.0184
313.5	0.6965	313.5	0.7058	313.5	0.7167	313.5	0.7536	313.5	0.8261	313.5	0.9081	313.5	1.0176
314	0.6951	314	0.706	314	0.7159	314	0.7541	314	0.8251	314	0.9082	314	1.0135
314.5	0.694	314.5	0.7063	314.5	0.7148	314.5	0.7509	314.5	0.8259	314.5	0.9044	314.5	1.0145
315	0.692	315	0.7055	315	0.7134	315	0.7503	315	0.8239	315	0.9074	315	1.0149
315.5	0.6902	315.5	0.7025	315.5	0.7152	315.5	0.7514	315.5	0.8235	315.5	0.9029	315.5	1.0155
316	0.6879	316	0.7007	316	0.7119	316	0.7494	316	0.8209	316	0.9069	316	1.0145
316.5	0.6901	316.5	0.7035	316.5	0.7141	316.5	0.7506	316.5	0.8224	316.5	0.9067	316.5	1.0143
317	0.6896	317	0.701	317	0.7099	317	0.7484	317	0.8219	317	0.9063	317	1.0149
317.5	0.6876	317.5	0.6986	317.5	0.7111	317.5	0.7477	317.5	0.8232	317.5	0.9075	317.5	1.0126
318	0.6853	318	0.6994	318	0.7104	318	0.7492	318	0.8202	318	0.902	318	1.0155
318.5	0.6852	318.5	0.6994	318.5	0.7097	318.5	0.7461	318.5	0.8235	318.5	0.9067	318.5	1.0142
319	0.6849	319	0.6978	319	0.7077	319	0.7466	319	0.8219	319	0.9068	319	1.0171
319.5	0.6819	319.5	0.6956	319.5	0.7057	319.5	0.7461	319.5	0.8205	319.5	0.9064	319.5	1.0172
320	0.6835	320	0.6959	320	0.7049	320	0.7464	320	0.8201	320	0.9066	320	1.0161
320.5	0.6821	320.5	0.6929	320.5	0.7046	320.5	0.7467	320.5	0.8212	320.5	0.9064	320.5	1.0172
321	0.6798	321	0.6891	321	0.6995	321	0.7432	321	0.8191	321	0.9021	321	1.0138
321.5	0.6797	321.5	0.6926	321.5	0.6999	321.5	0.7439	321.5	0.8208	321.5	0.9021	321.5	1.0129
322	0.6813	322	0.6869	322	0.6989	322	0.7424	322	0.8146	322	0.8964	322	1.0077
322.5	0.6769	322.5	0.6887	322.5	0.6992	322.5	0.7442	322.5	0.8127	322.5	0.8967	322.5	1.0063
323	0.6747	323	0.6867	323	0.6968	323	0.7403	323	0.8086	323	0.8915	323	1.0048
323.5	0.6762	323.5	0.6838	323.5	0.697	323.5	0.7361	323.5	0.8093	323.5	0.8834	323.5	1.0014
324	0.6757	324	0.6864	324	0.6953	324	0.7371	324	0.806	324	0.8835	324	0.9973
324.5	0.6718	324.5	0.6846	324.5	0.6947	324.5	0.7329	324.5	0.8016	324.5	0.8839	324.5	0.9854
325	0.6722	325	0.6831	325	0.6914	325	0.7311	325	0.7998	325	0.881	325	0.9898
325.5	0.6704	325.5	0.6847	325.5	0.6877	325.5	0.7323	325.5	0.7989	325.5	0.8742	325.5	0.976
326	0.6714	326	0.6793	326	0.6867	326	0.7281	326	0.792	326	0.8727	326	0.9758
326.5	0.6665	326.5	0.6784	326.5	0.6865	326.5	0.7271	326.5	0.7903	326.5	0.8692	326.5	0.971
327	0.6668	327	0.6743	327	0.6854	327	0.726	327	0.7878	327	0.8634	327	0.9653
327.5	0.6665	327.5	0.6764	327.5	0.6847	327.5	0.7238	327.5	0.7872	327.5	0.8598	327.5	0.9691
328	0.6664	328	0.6714	328	0.6839	328	0.7208	328	0.7844	328	0.8569	328	0.9616
328.5	0.6613	328.5	0.6726	328.5	0.6819	328.5	0.7209	328.5	0.7823	328.5	0.8532	328.5	0.9585
329	0.6623	329	0.6727	329	0.6807	329	0.719	329	0.7813	329	0.8538	329	0.9581
329.5	0.6601	329.5	0.6736	329.5	0.6803	329.5	0.7188	329.5	0.7785	329.5	0.8503	329.5	0.9524
330	0.6637	330	0.6676	330	0.6797	330	0.7157	330	0.7772	330	0.8496	330	0.9474
330.5	0.6628	330.5	0.671	330.5	0.6765	330.5	0.7182	330.5	0.7775	330.5	0.844	330.5	0.942
331	0.6596	331	0.6671	331	0.6763	331	0.7134	331	0.7719	331	0.8462	331	0.9456
331.5	0.6597	331.5	0.6704	331.5	0.6763	331.5	0.7144	331.5	0.7749	331.5	0.8457	331.5	0.9452
332	0.6579	332	0.6678	332	0.6738	332	0.7134	332	0.7749	332	0.8404	332	0.9382
332.5	0.6586	332.5	0.6669	332.5	0.6758	332.5	0.7163	332.5	0.775	332.5	0.8397	332.5	0.9434
333	0.6549	333	0.6657	333	0.6763	333	0.7128	333	0.7711	333	0.839	333	0.94
333.5	0.6547	333.5	0.6667	333.5	0.6722	333.5	0.7134	333.5	0.7708	333.5	0.836	333.5	0.9304
334	0.658	334	0.6649	334	0.6749	334	0.7109	334	0.7686	334	0.8347	334	0.9332
334.5	0.653	334.5	0.6642	334.5	0.673	334.5	0.7096	334.5	0.7648	334.5	0.8319	334.5	0.9303
335	0.6538	335	0.6633	335	0.6718	335	0.7074	335	0.7636	335	0.8304	335	0.9196
335.5	0.6526	335.5	0.6604	335.5	0.6687	335.5	0.7048	335.5	0.7612	335.5	0.8238	335.5	0.9211
336	0.6539	336	0.659	336	0.6674	336	0.7	336	0.7575	336	0.821	336	0.9137
336.5	0.6504	336.5	0.6571	336.5	0.6668	336.5	0.6995	336.5	0.751	336.5	0.8176	336.5	0.9035
337	0.6484	337	0.6573	337	0.6657	337	0.6962	337	0.7479	337	0.8098	337	0.9004
337.5	0.6508	337.5	0.6587	337.5	0.6646	337.5	0.698	337.5	0.7411	337.5	0.8014	337.5	0.8865
338	0.6478	338	0.6583	338	0.6633	338	0.6933	338	0.7399	338	0.7981	338	0.8788
338.5	0.6468	338.5	0.6539	338.5	0.6596	338.5	0.6918	338.5	0.7346	338.5	0.7892	338.5	0.8723
339	0.6451	339	0.6524	339	0.6592	339	0.6892	339	0.729	339	0.7818	339	0.8613
339.5	0.644	339.5	0.6503	339.5	0.6561	339.5	0.6862	339.5	0.7271	339.5	0.7736	339.5	0.8557
340	0.6435	340	0.6496	340	0.6552	340	0.6875	340	0.7214	340	0.7682	340	0.8445
340.5	0.6407	340.5	0.6474	340.5	0.6526	340.5	0.6795	340.5	0.7152	340.5	0.7604	340.5	0.8348
341	0.6389	341	0.6436	341	0.6489	341	0.6783	341	0.707	341	0.75	341	0.8235
341.5	0.641	341.5	0.6436	341.5	0.6514	341.5	0.6742	341.5	0.7033	341.5	0.7432	341.5	0.8116
342	0.6342	342	0.6396	342	0.6469	342	0.6723	342	0.696	342	0.7343	342	0.8016
342.5	0.6388	342.5	0.6413	342.5	0.6488	342.5	0.667	342.5	0.6942	342.5	0.7307	342.5	0.791
343	0.6392	343	0.6388	343	0.6431	343	0.6652	343	0.6908	343	0.7189	343	0.7817
343.5	0.6383	343.5	0.6399	343.5	0.6456	343.5	0.661	343.5	0.6828	343.5	0.7143	343.5	0.774
344	0.6378	344	0.6369	344	0.6414	344	0.6595	344	0.6806	344	0.7115	344	0.7657
344.5	0.6342	344.5	0.6367	344.5	0.638	344.5	0.6564	344.5	0.671	344.5	0.7013	344.5	0.7523
345	0.6339	345	0.6349	345	0.6387	345	0.6544	345	0.6699	345	0.6937	345	0.748
345.5	0.6343	345.5	0.6334	345.5	0.6365	345.5	0.6546	345.5	0.6681	345.5	0.6942	345.5	0.7397
346	0.6294	346	0.6331	346	0.6351	346	0.651	346	0.661	346	0.684	346	0.7357
346.5	0.6298	346.5	0.6324	346.5	0.6334	346.5	0.6518	346.5	0.6564	346.5	0.6801	346.5	0.7271
347	0.6297	347	0.6363	347	0.6348	347	0.6479	347	0.6589	347	0.6771	347	0.7172
347.5	0.6289	347.5	0.6291	347.5	0.6364	347.5	0.6455	347.5	0.6541	347.5	0.6689	347.5	0.7164
348	0.6304	348	0.6331	348	0.6327	348	0.6436	348	0.6523	348	0.6669	348	0.7137
348.5	0.6248	348.5	0.6319	348.5	0.6321	348.5	0.6395	348.5	0.6448	348.5	0.6581	348.5	0.7026
349	0.631	349	0.6311	349	0.6293	349	0.6414	349	0.6404	349	0.658	349	0.7019
349.5	0.6277	349.5	0.6285	349.5	0.628	349.5	0.6395	349.5	0.6401	349.5	0.6514	349.5	0.6957
350	0.6277	350	0.6282	350	0.6286	350	0.635	350	0.6407	350	0.6499	350	0.6946
350.5	0.6279	350.5	0.624	350.5	0.6274	350.5	0.6375	350.5	0.634	350.5	0.6438	350.5	0.6865
351	0.6242	351	0.6245	351	0.6274	351	0.6388	351	0.6357	351	0.6429	351	0.6838
351.5	0.6264	351.5	0.6254	351.5	0.6274	351.5	0.636	351.5	0.6329	351.5	0.6417	351.5	0.6793
352	0.625	352	0.6215	352	0.6243	352	0.6308	352	0.633	352	0.6377	352	0.6781
352.5	0.6266	352.5	0.6235	352.5	0.6246	352.5	0.6323	352.5	0.6308	352.5	0.6397	352.5	0.6789
353	0.6218	353	0.6239	353	0.6261	353	0.6328	353	0.6285	353	0.6373	353	0.669
353.5	0.6227	353.5	0.6231	353.5	0.6211	353.5	0.6289	353.5	0.6259	353.5	0.6353	353.5	0.6708
354	0.6253	354	0.6232	354	0.622	354	0.6317	354	0.6289	354	0.6328	354	0.6687
354.5	0.6214	354.5	0.6275	354.5	0.6224	354.5	0.6302	354.5	0.6257	354.5	0.6316	354.5	0.6647
355	0.6226	355	0.6259	355	0.623	355	0.6298	355	0.6224	355	0.6325	355	0.6648
355.5	0.6208	355.5	0.6231	355.5	0.6221	355.5	0.6228	355.5	0.6224	355.5	0.6302	355.5	0.6639
356	0.6236	356	0.623	356	0.6244	356	0.6275	356	0.6248	356	0.6321	356	0.6622
356.5	0.6242	356.5	0.621	356.5	0.6278	356.5	0.6299	356.5	0.6258	356.5	0.6282	356.5	0.6636
357	0.6234	357	0.6243	357	0.6207	357	0.6246	357	0.6222	357	0.6298	357	0.6605
357.5	0.6254	357.5	0.6206	357.5	0.6238	357.5	0.6273	357.5	0.6218	357.5	0.625	357.5	0.6595
358	0.6237	358	0.6229	358	0.6226	358	0.6268	358	0.6195	358	0.6285	358	0.6588
358.5	0.6199	358.5	0.6233	358.5	0.6169	358.5	0.6241	358.5	0.6163	358.5	0.6275	358.5	0.6586
359	0.6245	359	0.6223	359	0.621	359	0.6337	359	0.621	359	0.6302	359	0.6635
359.5	0.6282	359.5	0.6216	359.5	0.6179	359.5	0.6273	359.5	0.6194	359.5	0.6272	359.5	0.6548
360	0.623	360	0.6226	360	0.6214	360	0.6297	360	0.6186	360	0.6269	360	0.6601
360.5	0.6198	360.5	0.6195	360.5	0.6166	360.5	0.6258	360.5	0.6213	360.5	0.6252	360.5	0.6564
361	0.6243	361	0.62	361	0.6196	361	0.6225	361	0.6205	361	0.621	361	0.657
361.5	0.6186	361.5	0.6237	361.5	0.6205	361.5	0.6254	361.5	0.6214	361.5	0.6268	361.5	0.6592
362	0.6227	362	0.6231	362	0.6195	362	0.6285	362	0.6172	362	0.6226	362	0.6554
362.5	0.6173	362.5	0.6201	362.5	0.6152	362.5	0.6257	362.5	0.6146	362.5	0.6172	362.5	0.6496
363	0.6304	363	0.6225	363	0.6252	363	0.6289	363	0.6217	363	0.6226	363	0.6591
363.5	0.6197	363.5	0.6148	363.5	0.6225	363.5	0.6243	363.5	0.6199	363.5	0.6239	363.5	0.6527
364	0.6274	364	0.6264	364	0.6203	364	0.6283	364	0.6182	364	0.6288	364	0.6543
364.5	0.6295	364.5	0.6218	364.5	0.6226	364.5	0.6262	364.5	0.6208	364.5	0.6211	364.5	0.65
365	0.6218	365	0.6216	365	0.6226	365	0.6384	365	0.6175	365	0.6246	365	0.653
365.5	0.624	365.5	0.6238	365.5	0.6194	365.5	0.6282	365.5	0.6151	365.5	0.6253	365.5	0.6533
366	0.6208	366	0.6258	366	0.6168	366	0.6333	366	0.6257	366	0.623	366	0.6589
366.5	0.6295	366.5	0.6263	366.5	0.6258	366.5	0.629	366.5	0.627	366.5	0.6245	366.5	0.6533
367	0.6222	367	0.6232	367	0.6158	367	0.6272	367	0.6265	367	0.6297	367	0.6573
367.5	0.625	367.5	0.6244	367.5	0.6166	367.5	0.6306	367.5	0.62	367.5	0.625	367.5	0.655
368	0.6192	368	0.6192	368	0.6197	368	0.629	368	0.6229	368	0.6263	368	0.6602
368.5	0.6277	368.5	0.6226	368.5	0.6237	368.5	0.628	368.5	0.6249	368.5	0.6262	368.5	0.6661
369	0.6256	369	0.6199	369	0.6222	369	0.6282	369	0.6135	369	0.625	369	0.651
369.5	0.6272	369.5	0.6259	369.5	0.6192	369.5	0.6294	369.5	0.6237	369.5	0.6246	369.5	0.6592
370	0.6273	370	0.624	370	0.6258	370	0.6334	370	0.6237	370	0.6213	370	0.661
370.5	0.6302	370.5	0.6298	370.5	0.6306	370.5	0.6375	370.5	0.6253	370.5	0.6325	370.5	0.6622
371	0.6216	371	0.6247	371	0.6254	371	0.6261	371	0.6164	371	0.6246	371	0.6489
371.5	0.632	371.5	0.6289	371.5	0.6246	371.5	0.6332	371.5	0.621	371.5	0.6304	371.5	0.6542
372	0.6318	372	0.6329	372	0.6245	372	0.6352	372	0.6311	372	0.6295	372	0.6533
372.5	0.6256	372.5	0.6234	372.5	0.6268	372.5	0.6278	372.5	0.6164	372.5	0.6195	372.5	0.6542
373	0.6244	373	0.6287	373	0.6263	373	0.637	373	0.6269	373	0.6304	373	0.6599
373.5	0.6286	373.5	0.6289	373.5	0.6292	373.5	0.6326	373.5	0.6207	373.5	0.6327	373.5	0.6567
374	0.6269	374	0.6263	374	0.6298	374	0.6302	374	0.6205	374	0.6315	374	0.6585
374.5	0.6212	374.5	0.624	374.5	0.6269	374.5	0.6351	374.5	0.6223	374.5	0.6256	374.5	0.656
375	0.6234	375	0.6238	375	0.6256	375	0.6265	375	0.6257	375	0.6232	375	0.6473
375.5	0.6332	375.5	0.6299	375.5	0.622	375.5	0.6373	375.5	0.6181	375.5	0.6228	375.5	0.6606
376	0.6283	376	0.6259	376	0.6257	376	0.636	376	0.626	376	0.6283	376	0.6568
376.5	0.6336	376.5	0.6334	376.5	0.6217	376.5	0.6294	376.5	0.6216	376.5	0.6229	376.5	0.6529
377	0.6329	377	0.628	377	0.6267	377	0.6301	377	0.6291	377	0.6269	377	0.6595
377.5	0.6291	377.5	0.6308	377.5	0.6246	377.5	0.6272	377.5	0.6239	377.5	0.6247	377.5	0.657
378	0.6267	378	0.6234	378	0.6274	378	0.6255	378	0.6206	378	0.6278	378	0.6528
378.5	0.63	378.5	0.6271	378.5	0.6229	378.5	0.6327	378.5	0.6186	378.5	0.6296	378.5	0.6615
379	0.6285	379	0.6223	379	0.6234	379	0.6239	379	0.6244	379	0.6274	379	0.6567
379.5	0.6275	379.5	0.6243	379.5	0.6285	379.5	0.6309	379.5	0.6225	379.5	0.6244	379.5	0.6582
380	0.625	380	0.6249	380	0.6236	380	0.6297	380	0.6285	380	0.6206	380	0.6523
380.5	0.6314	380.5	0.622	380.5	0.6173	380.5	0.6317	380.5	0.622	380.5	0.6267	380.5	0.6585
381	0.6278	381	0.6278	381	0.6254	381	0.6242	381	0.6238	381	0.6236	381	0.6582
381.5	0.6233	381.5	0.6279	381.5	0.623	381.5	0.6296	381.5	0.6253	381.5	0.6256	381.5	0.6579
382	0.6274	382	0.6259	382	0.6273	382	0.6229	382	0.6232	382	0.6256	382	0.6573
382.5	0.6304	382.5	0.6257	382.5	0.6256	382.5	0.6321	382.5	0.6206	382.5	0.6295	382.5	0.6601
383	0.6247	383	0.6284	383	0.6176	383	0.6315	383	0.6232	383	0.624	383	0.6582
383.5	0.6293	383.5	0.6336	383.5	0.6264	383.5	0.6343	383.5	0.6229	383.5	0.6323	383.5	0.6526
384	0.6254	384	0.623	384	0.6194	384	0.6301	384	0.6219	384	0.6217	384	0.6529
384.5	0.6283	384.5	0.6275	384.5	0.6232	384.5	0.6317	384.5	0.6223	384.5	0.6265	384.5	0.6582
385	0.6262	385	0.6252	385	0.627	385	0.6339	385	0.6243	385	0.6274	385	0.6517
385.5	0.6315	385.5	0.627	385.5	0.6251	385.5	0.6318	385.5	0.6201	385.5	0.6207	385.5	0.6567
386	0.6323	386	0.6261	386	0.6317	386	0.6305	386	0.6247	386	0.6296	386	0.6672
386.5	0.6218	386.5	0.6217	386.5	0.6244	386.5	0.6285	386.5	0.6267	386.5	0.6239	386.5	0.6568
387	0.6264	387	0.6297	387	0.6252	387	0.6367	387	0.6241	387	0.6286	387	0.6643
387.5	0.63	387.5	0.6275	387.5	0.6313	387.5	0.6324	387.5	0.627	387.5	0.6299	387.5	0.6556
388	0.6252	388	0.6229	388	0.6242	388	0.639	388	0.6237	388	0.6209	388	0.655
388.5	0.6299	388.5	0.6282	388.5	0.6234	388.5	0.6268	388.5	0.6243	388.5	0.6304	388.5	0.6557
389	0.622	389	0.6247	389	0.6226	389	0.6282	389	0.6154	389	0.6265	389	0.6599
389.5	0.62	389.5	0.6248	389.5	0.6249	389.5	0.6281	389.5	0.6174	389.5	0.6255	389.5	0.6612
390	0.6289	390	0.6311	390	0.6239	390	0.632	390	0.6248	390	0.6299	390	0.659
390.5	0.6285	390.5	0.626	390.5	0.6255	390.5	0.6313	390.5	0.6149	390.5	0.6245	390.5	0.6611
391	0.6341	391	0.6301	391	0.6303	391	0.635	391	0.62	391	0.6261	391	0.6642
391.5	0.6304	391.5	0.6293	391.5	0.6259	391.5	0.6343	391.5	0.6276	391.5	0.6345	391.5	0.6614
392	0.6264	392	0.6217	392	0.6248	392	0.6333	392	0.6212	392	0.6265	392	0.6584
392.5	0.6287	392.5	0.6276	392.5	0.6339	392.5	0.6341	392.5	0.6276	392.5	0.6357	392.5	0.666
393	0.6289	393	0.6268	393	0.6281	393	0.6324	393	0.6209	393	0.6299	393	0.6613
393.5	0.6316	393.5	0.6233	393.5	0.632	393.5	0.6356	393.5	0.6236	393.5	0.6259	393.5	0.6668
394	0.6285	394	0.625	394	0.6267	394	0.6307	394	0.6282	394	0.6227	394	0.6658
394.5	0.6271	394.5	0.6254	394.5	0.6266	394.5	0.6296	394.5	0.6229	394.5	0.6274	394.5	0.6583
395	0.6258	395	0.6269	395	0.6263	395	0.6338	395	0.6271	395	0.6283	395	0.6601
395.5	0.628	395.5	0.6284	395.5	0.6304	395.5	0.637	395.5	0.6337	395.5	0.6262	395.5	0.6619
396	0.6292	396	0.6256	396	0.6253	396	0.6312	396	0.6253	396	0.6296	396	0.6603
396.5	0.6289	396.5	0.6294	396.5	0.6211	396.5	0.6289	396.5	0.6186	396.5	0.6238	396.5	0.6564
397	0.6326	397	0.6259	397	0.6305	397	0.6287	397	0.6173	397	0.6305	397	0.6529
397.5	0.6195	397.5	0.6263	397.5	0.6303	397.5	0.6355	397.5	0.6273	397.5	0.6257	397.5	0.6619
398	0.6337	398	0.6332	398	0.6279	398	0.6371	398	0.6246	398	0.6323	398	0.6613
398.5	0.6276	398.5	0.6272	398.5	0.6311	398.5	0.6365	398.5	0.629	398.5	0.633	398.5	0.6634
399	0.6295	399	0.6324	399	0.6286	399	0.6387	399	0.6347	399	0.6278	399	0.6566
399.5	0.6255	399.5	0.629	399.5	0.629	399.5	0.63	399.5	0.6226	399.5	0.6232	399.5	0.6606
400	0.6329	400	0.6329	400	0.6334	400	0.6313	400	0.6277	400	0.6328	400	0.6635
400.5	0.6326	400.5	0.6303	400.5	0.6246	400.5	0.6383	400.5	0.6231	400.5	0.6254	400.5	0.6659
401	0.6306	401	0.6307	401	0.6336	401	0.6349	401	0.6259	401	0.6284	401	0.6645
401.5	0.6242	401.5	0.6292	401.5	0.6236	401.5	0.6355	401.5	0.6216	401.5	0.6278	401.5	0.6635
402	0.6334	402	0.6253	402	0.6295	402	0.641	402	0.6256	402	0.6313	402	0.6646
402.5	0.633	402.5	0.635	402.5	0.6308	402.5	0.6336	402.5	0.6321	402.5	0.6342	402.5	0.6596
403	0.634	403	0.6336	403	0.6313	403	0.6406	403	0.6304	403	0.6381	403	0.6598
403.5	0.6236	403.5	0.6322	403.5	0.6222	403.5	0.6297	403.5	0.6279	403.5	0.6296	403.5	0.666
404	0.6323	404	0.6291	404	0.6298	404	0.6369	404	0.6256	404	0.631	404	0.6622
404.5	0.6343	404.5	0.6321	404.5	0.6317	404.5	0.6406	404.5	0.6259	404.5	0.6249	404.5	0.6691
405	0.6261	405	0.6302	405	0.629	405	0.6348	405	0.6287	405	0.6268	405	0.6611
405.5	0.6369	405.5	0.6285	405.5	0.6265	405.5	0.6336	405.5	0.6319	405.5	0.63	405.5	0.6711
406	0.6318	406	0.6279	406	0.6271	406	0.6423	406	0.6293	406	0.6306	406	0.6618
406.5	0.6285	406.5	0.6292	406.5	0.6296	406.5	0.6372	406.5	0.6275	406.5	0.6299	406.5	0.661
407	0.6323	407	0.6344	407	0.6331	407	0.6415	407	0.6253	407	0.6355	407	0.6686
407.5	0.6328	407.5	0.6328	407.5	0.6283	407.5	0.6324	407.5	0.6303	407.5	0.6249	407.5	0.6633
408	0.639	408	0.6371	408	0.6317	408	0.6495	408	0.6348	408	0.6325	408	0.6662
408.5	0.6406	408.5	0.6397	408.5	0.633	408.5	0.6439	408.5	0.6364	408.5	0.6337	408.5	0.6719
409	0.6339	409	0.6267	409	0.6258	409	0.6312	409	0.6253	409	0.6302	409	0.6647
409.5	0.6382	409.5	0.6316	409.5	0.6309	409.5	0.6346	409.5	0.6294	409.5	0.6349	409.5	0.6669
410	0.6312	410	0.631	410	0.6315	410	0.6323	410	0.6301	410	0.6323	410	0.6618
410.5	0.6384	410.5	0.6314	410.5	0.6247	410.5	0.6379	410.5	0.6305	410.5	0.6275	410.5	0.6742
411	0.6366	411	0.6361	411	0.6315	411	0.6365	411	0.6333	411	0.6375	411	0.6648
411.5	0.6321	411.5	0.6334	411.5	0.6312	411.5	0.6381	411.5	0.628	411.5	0.6319	411.5	0.6692
412	0.635	412	0.6337	412	0.6311	412	0.6376	412	0.6321	412	0.641	412	0.6653
412.5	0.6419	412.5	0.6288	412.5	0.635	412.5	0.6457	412.5	0.6347	412.5	0.6413	412.5	0.6679
413	0.6431	413	0.6362	413	0.6329	413	0.6456	413	0.6388	413	0.6395	413	0.6736
413.5	0.6367	413.5	0.6305	413.5	0.6296	413.5	0.6432	413.5	0.6346	413.5	0.6287	413.5	0.6646
414	0.6331	414	0.6302	414	0.624	414	0.6386	414	0.6187	414	0.63	414	0.6658
414.5	0.639	414.5	0.6319	414.5	0.6368	414.5	0.6423	414.5	0.6322	414.5	0.6364	414.5	0.6642
415	0.6337	415	0.6343	415	0.6369	415	0.6409	415	0.63	415	0.6357	415	0.6668
415.5	0.6411	415.5	0.6365	415.5	0.6388	415.5	0.6315	415.5	0.6322	415.5	0.6344	415.5	0.6768
416	0.6379	416	0.6359	416	0.634	416	0.6459	416	0.6418	416	0.6326	416	0.6644
416.5	0.6364	416.5	0.6274	416.5	0.6416	416.5	0.6409	416.5	0.6285	416.5	0.6393	416.5	0.6689
417	0.6345	417	0.6401	417	0.6356	417	0.6419	417	0.6301	417	0.6416	417	0.6703
417.5	0.6372	417.5	0.6351	417.5	0.634	417.5	0.6419	417.5	0.6277	417.5	0.6361	417.5	0.6731
418	0.6351	418	0.6313	418	0.6331	418	0.636	418	0.6315	418	0.6328	418	0.663
418.5	0.636	418.5	0.6336	418.5	0.6361	418.5	0.6427	418.5	0.6366	418.5	0.6362	418.5	0.6705
419	0.6351	419	0.6256	419	0.6339	419	0.64	419	0.6235	419	0.6371	419	0.6709
419.5	0.6348	419.5	0.6308	419.5	0.6313	419.5	0.6394	419.5	0.6386	419.5	0.6401	419.5	0.6691
420	0.6439	420	0.6341	420	0.6282	420	0.6417	420	0.6444	420	0.6328	420	0.6696
420.5	0.6493	420.5	0.6409	420.5	0.6418	420.5	0.6395	420.5	0.6382	420.5	0.6399	420.5	0.6731
421	0.6491	421	0.6393	421	0.6381	421	0.6494	421	0.6334	421	0.6393	421	0.6795
421.5	0.6387	421.5	0.6376	421.5	0.6415	421.5	0.6444	421.5	0.6305	421.5	0.6329	421.5	0.6769
422	0.6338	422	0.6347	422	0.6337	422	0.642	422	0.6304	422	0.6378	422	0.6703
422.5	0.6464	422.5	0.6434	422.5	0.6371	422.5	0.6379	422.5	0.6397	422.5	0.6367	422.5	0.6761
423	0.6386	423	0.6428	423	0.636	423	0.6476	423	0.6367	423	0.638	423	0.6716
423.5	0.64	423.5	0.6361	423.5	0.6395	423.5	0.6474	423.5	0.6328	423.5	0.6364	423.5	0.6739
424	0.6362	424	0.6334	424	0.6368	424	0.6398	424	0.623	424	0.628	424	0.6705
424.5	0.6411	424.5	0.6418	424.5	0.6311	424.5	0.6444	424.5	0.6288	424.5	0.6301	424.5	0.6621
425	0.64	425	0.6402	425	0.6399	425	0.6475	425	0.6318	425	0.6281	425	0.6678
425.5	0.6361	425.5	0.6366	425.5	0.6284	425.5	0.6439	425.5	0.637	425.5	0.6377	425.5	0.6802
426	0.6362	426	0.6352	426	0.6311	426	0.6369	426	0.6296	426	0.629	426	0.673
426.5	0.6495	426.5	0.6415	426.5	0.6336	426.5	0.6424	426.5	0.6395	426.5	0.6416	426.5	0.6793
427	0.6504	427	0.6453	427	0.6438	427	0.6526	427	0.6425	427	0.6487	427	0.6772
427.5	0.6406	427.5	0.6463	427.5	0.6409	427.5	0.6429	427.5	0.6418	427.5	0.6404	427.5	0.6725
428	0.6428	428	0.6419	428	0.6326	428	0.6441	428	0.6371	428	0.6439	428	0.6707
428.5	0.6365	428.5	0.637	428.5	0.6297	428.5	0.6412	428.5	0.6367	428.5	0.6362	428.5	0.6677
429	0.6358	429	0.6397	429	0.6385	429	0.6466	429	0.6305	429	0.64	429	0.6751
429.5	0.6441	429.5	0.6478	429.5	0.636	429.5	0.6468	429.5	0.6421	429.5	0.6479	429.5	0.6751
430	0.6386	430	0.6294	430	0.6391	430	0.6402	430	0.6388	430	0.6424	430	0.6769
430.5	0.6455	430.5	0.6469	430.5	0.6416	430.5	0.6464	430.5	0.6401	430.5	0.6463	430.5	0.6885
431	0.6306	431	0.6419	431	0.6248	431	0.6407	431	0.6381	431	0.644	431	0.6753
431.5	0.6441	431.5	0.6462	431.5	0.6345	431.5	0.6503	431.5	0.6333	431.5	0.6549	431.5	0.6761
432	0.6324	432	0.6353	432	0.6206	432	0.6509	432	0.6333	432	0.6337	432	0.6774
432.5	0.6423	432.5	0.6376	432.5	0.6435	432.5	0.6404	432.5	0.6412	432.5	0.6343	432.5	0.6694
433	0.6436	433	0.6456	433	0.6277	433	0.6592	433	0.6387	433	0.6514	433	0.6709
433.5	0.6582	433.5	0.6516	433.5	0.649	433.5	0.6523	433.5	0.6488	433.5	0.6599	433.5	0.6807
434	0.6447	434	0.638	434	0.6429	434	0.6453	434	0.6307	434	0.6485	434	0.6758
434.5	0.6318	434.5	0.6412	434.5	0.6379	434.5	0.6419	434.5	0.641	434.5	0.6315	434.5	0.6712
435	0.6469	435	0.6481	435	0.6393	435	0.6388	435	0.6418	435	0.6501	435	0.6777
435.5	0.6477	435.5	0.6449	435.5	0.6415	435.5	0.6473	435.5	0.644	435.5	0.6476	435.5	0.6829
436	0.648	436	0.6426	436	0.6394	436	0.6579	436	0.6528	436	0.6493	436	0.6957
436.5	0.6481	436.5	0.6417	436.5	0.6406	436.5	0.6497	436.5	0.6479	436.5	0.6406	436.5	0.6841
437	0.6472	437	0.6487	437	0.6318	437	0.6527	437	0.6345	437	0.639	437	0.6725
437.5	0.6607	437.5	0.6538	437.5	0.6512	437.5	0.6608	437.5	0.6442	437.5	0.6482	437.5	0.6835
438	0.6467	438	0.647	438	0.643	438	0.6549	438	0.6314	438	0.6413	438	0.6783
438.5	0.648	438.5	0.6539	438.5	0.6522	438.5	0.6503	438.5	0.6409	438.5	0.6492	438.5	0.6749
439	0.6504	439	0.6502	439	0.6339	439	0.6491	439	0.6416	439	0.6503	439	0.6831
439.5	0.6472	439.5	0.6385	439.5	0.6302	439.5	0.648	439.5	0.6342	439.5	0.6383	439.5	0.6778
440	0.6444	440	0.6433	440	0.6417	440	0.6504	440	0.6451	440	0.6457	440	0.6801
440.5	0.645	440.5	0.6516	440.5	0.6412	440.5	0.6523	440.5	0.6354	440.5	0.6418	440.5	0.6937
441	0.6443	441	0.6394	441	0.6372	441	0.6449	441	0.6429	441	0.6568	441	0.6896
441.5	0.6448	441.5	0.6398	441.5	0.6429	441.5	0.6502	441.5	0.6455	441.5	0.6406	441.5	0.6752
442	0.6441	442	0.6471	442	0.6347	442	0.6515	442	0.6468	442	0.652	442	0.6749
442.5	0.6471	442.5	0.6362	442.5	0.6216	442.5	0.6567	442.5	0.6428	442.5	0.6422	442.5	0.6826
443	0.65	443	0.6499	443	0.6378	443	0.6487	443	0.6429	443	0.6482	443	0.6786
443.5	0.6389	443.5	0.6346	443.5	0.633	443.5	0.6598	443.5	0.6374	443.5	0.6495	443.5	0.6785
444	0.6463	444	0.6542	444	0.6404	444	0.6535	444	0.6511	444	0.6501	444	0.6756
444.5	0.6522	444.5	0.6452	444.5	0.635	444.5	0.6495	444.5	0.6393	444.5	0.6443	444.5	0.6856
445	0.6498	445	0.6482	445	0.6297	445	0.6596	445	0.6471	445	0.6534	445	0.6802
445.5	0.6521	445.5	0.6376	445.5	0.6405	445.5	0.651	445.5	0.6501	445.5	0.6431	445.5	0.6803
446	0.638	446	0.6481	446	0.6533	446	0.6379	446	0.6347	446	0.6342	446	0.6671
446.5	0.651	446.5	0.643	446.5	0.637	446.5	0.665	446.5	0.6369	446.5	0.6577	446.5	0.6921
447	0.6562	447	0.6454	447	0.6355	447	0.6466	447	0.6468	447	0.6569	447	0.6834
447.5	0.6553	447.5	0.655	447.5	0.6301	447.5	0.645	447.5	0.6366	447.5	0.6408	447.5	0.6827
448	0.6491	448	0.652	448	0.6361	448	0.646	448	0.6555	448	0.6384	448	0.6825
448.5	0.6477	448.5	0.6368	448.5	0.6335	448.5	0.6409	448.5	0.6399	448.5	0.6415	448.5	0.6704
449	0.6556	449	0.6526	449	0.6317	449	0.6674	449	0.6367	449	0.6514	449	0.6813
449.5	0.6613	449.5	0.6419	449.5	0.6411	449.5	0.6618	449.5	0.6387	449.5	0.6557	449.5	0.7001
450	0.6301	450	0.6359	450	0.6271	450	0.6522	450	0.6444	450	0.657	450	0.6719
450.5	0.6547	450.5	0.6441	450.5	0.6515	450.5	0.6574	450.5	0.6406	450.5	0.6515	450.5	0.6769
451	0.6374	451	0.6465	451	0.6374	451	0.6535	451	0.6468	451	0.6383	451	0.6733
451.5	0.6463	451.5	0.6471	451.5	0.6276	451.5	0.6452	451.5	0.6488	451.5	0.6461	451.5	0.6953
452	0.6613	452	0.6635	452	0.6595	452	0.671	452	0.6348	452	0.6656	452	0.6899
452.5	0.6485	452.5	0.65	452.5	0.6389	452.5	0.6633	452.5	0.6435	452.5	0.6513	452.5	0.6785
453	0.6447	453	0.6507	453	0.6374	453	0.6604	453	0.6361	453	0.661	453	0.6777
453.5	0.6631	453.5	0.6608	453.5	0.6413	453.5	0.6525	453.5	0.6505	453.5	0.6554	453.5	0.6948
454	0.6562	454	0.6479	454	0.6354	454	0.6588	454	0.6411	454	0.6484	454	0.6879
454.5	0.6541	454.5	0.639	454.5	0.6439	454.5	0.6508	454.5	0.6599	454.5	0.6464	454.5	0.7065
455	0.6605	455	0.6427	455	0.6448	455	0.6518	455	0.6651	455	0.6439	455	0.6927
455.5	0.6581	455.5	0.6544	455.5	0.635	455.5	0.6492	455.5	0.6591	455.5	0.6643	455.5	0.6888
456	0.6566	456	0.6539	456	0.645	456	0.6663	456	0.6573	456	0.6666	456	0.7122
456.5	0.6735	456.5	0.6537	456.5	0.6376	456.5	0.6668	456.5	0.6516	456.5	0.6522	456.5	0.668
457	0.6574	457	0.6479	457	0.6303	457	0.6668	457	0.6536	457	0.6504	457	0.6787
457.5	0.6592	457.5	0.6678	457.5	0.6616	457.5	0.6759	457.5	0.6555	457.5	0.6567	457.5	0.6929
458	0.6619	458	0.6503	458	0.6368	458	0.6545	458	0.6528	458	0.6601	458	0.6865
458.5	0.6641	458.5	0.6629	458.5	0.666	458.5	0.6706	458.5	0.6599	458.5	0.6557	458.5	0.6977
459	0.6609	459	0.6414	459	0.6329	459	0.6668	459	0.6587	459	0.6632	459	0.6912
459.5	0.67	459.5	0.6521	459.5	0.6385	459.5	0.6668	459.5	0.645	459.5	0.6681	459.5	0.6824
460	0.6539	460	0.6852	460	0.6434	460	0.6662	460	0.6625	460	0.6691	460	0.6852
460.5	0.6678	460.5	0.656	460.5	0.6423	460.5	0.6813	460.5	0.6522	460.5	0.6791	460.5	0.694
461	0.6608	461	0.6668	461	0.6495	461	0.684	461	0.6642	461	0.6619	461	0.703
461.5	0.6568	461.5	0.6533	461.5	0.6572	461.5	0.6643	461.5	0.659	461.5	0.6727	461.5	0.6948
462	0.6698	462	0.6665	462	0.6627	462	0.6554	462	0.6607	462	0.6531	462	0.6921
462.5	0.683	462.5	0.6682	462.5	0.6461	462.5	0.6553	462.5	0.6452	462.5	0.6428	462.5	0.7
463	0.6724	463	0.6639	463	0.6339	463	0.6725	463	0.6668	463	0.6604	463	0.7125
463.5	0.6773	463.5	0.6666	463.5	0.6534	463.5	0.6576	463.5	0.664	463.5	0.6598	463.5	0.699
464	0.6673	464	0.658	464	0.6484	464	0.6734	464	0.6831	464	0.6682	464	0.7007
464.5	0.676	464.5	0.6544	464.5	0.6388	464.5	0.6634	464.5	0.6365	464.5	0.6795	464.5	0.6917
465	0.6624	465	0.6636	465	0.6465	465	0.6692	465	0.682	465	0.6673	465	0.6932
465.5	0.6693	465.5	0.6788	465.5	0.6548	465.5	0.6826	465.5	0.6743	465.5	0.6985	465.5	0.7051
466	0.7024	466	0.668	466	0.6451	466	0.6603	466	0.6664	466	0.682	466	0.7211
466.5	0.7015	466.5	0.6706	466.5	0.6468	466.5	0.6645	466.5	0.667	466.5	0.6628	466.5	0.7238
467	0.6432	467	0.6571	467	0.6505	467	0.6806	467	0.6323	467	0.6804	467	0.7174
467.5	0.6674	467.5	0.6876	467.5	0.638	467.5	0.672	467.5	0.6386	467.5	0.6786	467.5	0.7013
468	0.7085	468	0.691	468	0.6501	468	0.681	468	0.6837	468	0.6594	468	0.7354
468.5	0.6974	468.5	0.6671	468.5	0.6692	468.5	0.7216	468.5	0.6752	468.5	0.6875	468.5	0.7181
469	0.6931	469	0.7144	469	0.6247	469	0.7054	469	0.6415	469	0.6715	469	0.7165
469.5	0.6552	469.5	0.6866	469.5	0.6115	469.5	0.6999	469.5	0.6728	469.5	0.6742	469.5	0.7158
470	0.6471	470	0.6454	470	0.6451	470	0.6551	470	0.6526	470	0.632	470	0.6824
470.5	0.6385	470.5	0.6386	470.5	0.6362	470.5	0.6479	470.5	0.6163	470.5	0.6429	470.5	0.696
471	0.6289	471	0.67	471	0.6338	471	0.6463	471	0.6344	471	0.6424	471	0.6955
471.5	0.6595	471.5	0.6488	471.5	0.6561	471.5	0.6698	471.5	0.6486	471.5	0.6603	471.5	0.6889
472	0.6482	472	0.6498	472	0.6373	472	0.6528	472	0.6503	472	0.6438	472	0.6903
472.5	0.6559	472.5	0.6599	472.5	0.6379	472.5	0.6572	472.5	0.6574	472.5	0.6644	472.5	0.683
473	0.6467	473	0.6534	473	0.6452	473	0.6761	473	0.6656	473	0.6554	473	0.6879
473.5	0.6575	473.5	0.6517	473.5	0.6434	473.5	0.6583	473.5	0.6461	473.5	0.6535	473.5	0.6869
474	0.6648	474	0.6443	474	0.6404	474	0.6518	474	0.6439	474	0.6687	474	0.6987
474.5	0.6472	474.5	0.6537	474.5	0.6421	474.5	0.656	474.5	0.6587	474.5	0.6592	474.5	0.6953
475	0.6576	475	0.6527	475	0.6459	475	0.646	475	0.6539	475	0.6606	475	0.6883
475.5	0.6557	475.5	0.6652	475.5	0.6405	475.5	0.6541	475.5	0.6468	475.5	0.648	475.5	0.6787
476	0.6522	476	0.6651	476	0.6308	476	0.6551	476	0.6604	476	0.6553	476	0.6955
476.5	0.66	476.5	0.6642	476.5	0.6468	476.5	0.6562	476.5	0.6531	476.5	0.6602	476.5	0.6955
477	0.6532	477	0.6451	477	0.6403	477	0.6438	477	0.6437	477	0.6636	477	0.6961
477.5	0.6505	477.5	0.634	477.5	0.636	477.5	0.6528	477.5	0.6544	477.5	0.6531	477.5	0.6959
478	0.6594	478	0.6519	478	0.6495	478	0.6556	478	0.6563	478	0.6546	478	0.7052
478.5	0.6712	478.5	0.6528	478.5	0.6465	478.5	0.6554	478.5	0.65	478.5	0.6584	478.5	0.6847
479	0.6512	479	0.6609	479	0.6324	479	0.6559	479	0.6571	479	0.6594	479	0.6924
479.5	0.6664	479.5	0.6754	479.5	0.6429	479.5	0.6582	479.5	0.6619	479.5	0.6571	479.5	0.6956
480	0.652	480	0.653	480	0.6376	480	0.6567	480	0.6554	480	0.6568	480	0.6752
480.5	0.6435	480.5	0.6591	480.5	0.6453	480.5	0.6645	480.5	0.6479	480.5	0.6509	480.5	0.6946
481	0.6559	481	0.6448	481	0.6449	481	0.6583	481	0.6643	481	0.6622	481	0.6799
481.5	0.6565	481.5	0.6557	481.5	0.6441	481.5	0.659	481.5	0.6389	481.5	0.6454	481.5	0.6701
482	0.6746	482	0.6664	482	0.6505	482	0.6633	482	0.6577	482	0.6621	482	0.6931
482.5	0.648	482.5	0.6536	482.5	0.6485	482.5	0.6638	482.5	0.6359	482.5	0.6544	482.5	0.6811
483	0.6553	483	0.6582	483	0.6401	483	0.6474	483	0.6492	483	0.6481	483	0.6831
483.5	0.6604	483.5	0.6681	483.5	0.6521	483.5	0.6606	483.5	0.653	483.5	0.6561	483.5	0.6875
484	0.6554	484	0.646	484	0.6405	484	0.6535	484	0.6468	484	0.6451	484	0.6902
484.5	0.6488	484.5	0.6556	484.5	0.6479	484.5	0.6545	484.5	0.6539	484.5	0.6555	484.5	0.6889
485	0.6742	485	0.6401	485	0.6316	485	0.655	485	0.6461	485	0.6551	485	0.6747
485.5	0.6662	485.5	0.6613	485.5	0.6698	485.5	0.6652	485.5	0.6587	485.5	0.6693	485.5	0.7209
486	0.6723	486	0.6721	486	0.6711	486	0.6775	486	0.6654	486	0.6696	486	0.709
486.5	0.6462	486.5	0.6455	486.5	0.6403	486.5	0.6538	486.5	0.6446	486.5	0.647	486.5	0.6645
487	0.6393	487	0.6376	487	0.6223	487	0.6426	487	0.6329	487	0.6273	487	0.6663
487.5	0.6589	487.5	0.6369	487.5	0.6306	487.5	0.6707	487.5	0.6525	487.5	0.6542	487.5	0.6985
488	0.6538	488	0.6523	488	0.6504	488	0.664	488	0.6467	488	0.6634	488	0.6871
488.5	0.6598	488.5	0.663	488.5	0.6371	488.5	0.6738	488.5	0.6505	488.5	0.6504	488.5	0.6897
489	0.6635	489	0.6499	489	0.6527	489	0.6612	489	0.6569	489	0.6588	489	0.7043
489.5	0.6571	489.5	0.6657	489.5	0.6536	489.5	0.6714	489.5	0.6499	489.5	0.6533	489.5	0.6969
490	0.6585	490	0.6563	490	0.642	490	0.6687	490	0.6551	490	0.6557	490	0.69
490.5	0.6645	490.5	0.6611	490.5	0.6383	490.5	0.665	490.5	0.6538	490.5	0.6499	490.5	0.6859
491	0.6513	491	0.6534	491	0.6384	491	0.6533	491	0.6434	491	0.6447	491	0.6877
491.5	0.6541	491.5	0.6501	491.5	0.6496	491.5	0.6516	491.5	0.6486	491.5	0.6514	491.5	0.7041
492	0.6602	492	0.6667	492	0.6463	492	0.6641	492	0.6563	492	0.6604	492	0.6922
492.5	0.6541	492.5	0.6565	492.5	0.6533	492.5	0.6581	492.5	0.65	492.5	0.6673	492.5	0.6917
493	0.6504	493	0.6542	493	0.6487	493	0.6662	493	0.655	493	0.6508	493	0.6994
493.5	0.6537	493.5	0.6478	493.5	0.6483	493.5	0.6713	493.5	0.6458	493.5	0.6638	493.5	0.6975
494	0.6555	494	0.6479	494	0.6441	494	0.6509	494	0.6414	494	0.6524	494	0.6829
494.5	0.6672	494.5	0.6605	494.5	0.6446	494.5	0.6671	494.5	0.6638	494.5	0.6573	494.5	0.709
495	0.6662	495	0.6566	495	0.6279	495	0.6516	495	0.6394	495	0.6465	495	0.6963
495.5	0.6692	495.5	0.6506	495.5	0.6493	495.5	0.6746	495.5	0.6505	495.5	0.6408	495.5	0.7011
496	0.6648	496	0.6736	496	0.6418	496	0.6577	496	0.669	496	0.6576	496	0.6907
496.5	0.6669	496.5	0.6595	496.5	0.652	496.5	0.6696	496.5	0.6549	496.5	0.6587	496.5	0.6867
497	0.6639	497	0.6532	497	0.6449	497	0.6644	497	0.6525	497	0.6533	497	0.6779
497.5	0.6659	497.5	0.6569	497.5	0.6464	497.5	0.6865	497.5	0.656	497.5	0.6501	497.5	0.6905
498	0.6705	498	0.6667	498	0.6504	498	0.6665	498	0.6478	498	0.6727	498	0.6996
498.5	0.6667	498.5	0.6653	498.5	0.6533	498.5	0.6574	498.5	0.6676	498.5	0.6785	498.5	0.708
499	0.6685	499	0.6553	499	0.6615	499	0.6685	499	0.6525	499	0.6514	499	0.6831
499.5	0.6745	499.5	0.6524	499.5	0.6375	499.5	0.6686	499.5	0.6447	499.5	0.6494	499.5	0.6965
500	0.6547	500	0.6488	500	0.658	500	0.6665	500	0.6534	500	0.6703	500	0.6947
500.5	0.6611	500.5	0.6456	500.5	0.6125	500.5	0.6688	500.5	0.6524	500.5	0.6676	500.5	0.6894
501	0.6614	501	0.6597	501	0.6407	501	0.6677	501	0.6633	501	0.6666	501	0.7134
501.5	0.6635	501.5	0.6573	501.5	0.6538	501.5	0.6626	501.5	0.6446	501.5	0.6618	501.5	0.7051
502	0.6533	502	0.66	502	0.651	502	0.6868	502	0.6655	502	0.6737	502	0.7076
502.5	0.6491	502.5	0.6705	502.5	0.643	502.5	0.6453	502.5	0.6644	502.5	0.6635	502.5	0.6806
503	0.6638	503	0.6656	503	0.6571	503	0.6623	503	0.6576	503	0.6631	503	0.7
503.5	0.6503	503.5	0.6639	503.5	0.6486	503.5	0.6776	503.5	0.6711	503.5	0.6586	503.5	0.6953
504	0.6708	504	0.6674	504	0.6511	504	0.6507	504	0.6576	504	0.6819	504	0.7089
504.5	0.6542	504.5	0.6657	504.5	0.6421	504.5	0.6779	504.5	0.6484	504.5	0.6582	504.5	0.6874
505	0.6719	505	0.6765	505	0.6554	505	0.6608	505	0.6522	505	0.6665	505	0.698
505.5	0.6578	505.5	0.6583	505.5	0.6472	505.5	0.6603	505.5	0.6647	505.5	0.6595	505.5	0.702
506	0.6462	506	0.6603	506	0.6457	506	0.6607	506	0.6597	506	0.6712	506	0.6879
506.5	0.6618	506.5	0.6556	506.5	0.6425	506.5	0.6776	506.5	0.6646	506.5	0.6552	506.5	0.6907
507	0.6623	507	0.6639	507	0.6395	507	0.6495	507	0.6415	507	0.6641	507	0.6877
507.5	0.651	507.5	0.6611	507.5	0.6477	507.5	0.6652	507.5	0.6442	507.5	0.6527	507.5	0.6789
508	0.6672	508	0.6673	508	0.6393	508	0.6657	508	0.6494	508	0.6636	508	0.6902
508.5	0.6507	508.5	0.6592	508.5	0.6389	508.5	0.6626	508.5	0.6608	508.5	0.6485	508.5	0.6961
509	0.6651	509	0.6644	509	0.6559	509	0.6492	509	0.6476	509	0.659	509	0.6817
509.5	0.6436	509.5	0.6467	509.5	0.6418	509.5	0.659	509.5	0.6502	509.5	0.6506	509.5	0.6893
510	0.6635	510	0.6673	510	0.6445	510	0.6605	510	0.6503	510	0.6602	510	0.6965
510.5	0.6706	510.5	0.6539	510.5	0.6445	510.5	0.6669	510.5	0.6537	510.5	0.6528	510.5	0.691
511	0.6544	511	0.6536	511	0.6553	511	0.6665	511	0.6536	511	0.6433	511	0.7054
511.5	0.6544	511.5	0.6616	511.5	0.6581	511.5	0.6763	511.5	0.6473	511.5	0.6693	511.5	0.6985
512	0.6635	512	0.6438	512	0.6319	512	0.6662	512	0.6625	512	0.66	512	0.7005
512.5	0.6591	512.5	0.6632	512.5	0.6401	512.5	0.6577	512.5	0.6466	512.5	0.6598	512.5	0.7002
513	0.6624	513	0.6477	513	0.6439	513	0.6859	513	0.6558	513	0.6593	513	0.7037
513.5	0.6587	513.5	0.6652	513.5	0.6589	513.5	0.6629	513.5	0.638	513.5	0.6646	513.5	0.6963
514	0.6612	514	0.6616	514	0.6473	514	0.6795	514	0.6652	514	0.6656	514	0.7058
514.5	0.6679	514.5	0.676	514.5	0.6424	514.5	0.677	514.5	0.6721	514.5	0.6624	514.5	0.7133
515	0.6646	515	0.6581	515	0.6389	515	0.6721	515	0.6616	515	0.6563	515	0.7103
515.5	0.6694	515.5	0.664	515.5	0.6515	515.5	0.6676	515.5	0.6585	515.5	0.6531	515.5	0.7024
516	0.6572	516	0.6583	516	0.6382	516	0.6557	516	0.6705	516	0.6537	516	0.6829
516.5	0.6723	516.5	0.6443	516.5	0.629	516.5	0.6529	516.5	0.6459	516.5	0.6662	516.5	0.6935
517	0.655	517	0.6623	517	0.6394	517	0.6768	517	0.6581	517	0.659	517	0.7107
517.5	0.6805	517.5	0.6554	517.5	0.6478	517.5	0.6794	517.5	0.6549	517.5	0.6597	517.5	0.7158
518	0.6542	518	0.664	518	0.662	518	0.6691	518	0.6603	518	0.6666	518	0.7025
518.5	0.6572	518.5	0.676	518.5	0.6448	518.5	0.6606	518.5	0.6638	518.5	0.6664	518.5	0.6997
519	0.6565	519	0.6703	519	0.6428	519	0.656	519	0.6795	519	0.6666	519	0.6929
519.5	0.6679	519.5	0.6756	519.5	0.6359	519.5	0.6594	519.5	0.6664	519.5	0.6503	519.5	0.6834
520	0.6593	520	0.6529	520	0.6424	520	0.6729	520	0.6351	520	0.6556	520	0.6925
520.5	0.6558	520.5	0.665	520.5	0.634	520.5	0.6689	520.5	0.6538	520.5	0.6652	520.5	0.6776
521	0.6524	521	0.6708	521	0.631	521	0.6748	521	0.6659	521	0.6678	521	0.7253
521.5	0.6695	521.5	0.6709	521.5	0.6484	521.5	0.6579	521.5	0.6435	521.5	0.6671	521.5	0.7079
522	0.6521	522	0.6662	522	0.6415	522	0.6312	522	0.6382	522	0.6527	522	0.6826
522.5	0.6656	522.5	0.6663	522.5	0.6531	522.5	0.6694	522.5	0.6628	522.5	0.6842	522.5	0.7095
523	0.6677	523	0.6632	523	0.6517	523	0.6628	523	0.6575	523	0.6679	523	0.6938
523.5	0.6635	523.5	0.6397	523.5	0.6354	523.5	0.6673	523.5	0.6657	523.5	0.6649	523.5	0.6913
524	0.6581	524	0.6811	524	0.6412	524	0.6754	524	0.6616	524	0.6664	524	0.7081
524.5	0.6668	524.5	0.6658	524.5	0.6431	524.5	0.6841	524.5	0.6448	524.5	0.6556	524.5	0.7014
525	0.6534	525	0.6554	525	0.6592	525	0.6571	525	0.644	525	0.6747	525	0.6899
525.5	0.6716	525.5	0.6661	525.5	0.6469	525.5	0.6494	525.5	0.6751	525.5	0.6584	525.5	0.6968
526	0.6681	526	0.6619	526	0.6394	526	0.6705	526	0.66	526	0.6698	526	0.7074
526.5	0.6549	526.5	0.662	526.5	0.6371	526.5	0.6779	526.5	0.652	526.5	0.6539	526.5	0.6931
527	0.6599	527	0.6717	527	0.649	527	0.6641	527	0.6532	527	0.6716	527	0.7093
527.5	0.6733	527.5	0.6786	527.5	0.6334	527.5	0.6848	527.5	0.6491	527.5	0.6757	527.5	0.6861
528	0.6687	528	0.6731	528	0.6285	528	0.6645	528	0.6703	528	0.6588	528	0.7012
528.5	0.6678	528.5	0.6592	528.5	0.6513	528.5	0.6697	528.5	0.6505	528.5	0.6716	528.5	0.7169
529	0.6536	529	0.6742	529	0.6509	529	0.6642	529	0.6468	529	0.6613	529	0.6928
529.5	0.6583	529.5	0.6604	529.5	0.6406	529.5	0.65	529.5	0.6627	529.5	0.6693	529.5	0.7035
530	0.6713	530	0.6568	530	0.6455	530	0.6526	530	0.6508	530	0.6707	530	0.709
530.5	0.6699	530.5	0.6757	530.5	0.652	530.5	0.6635	530.5	0.6627	530.5	0.6721	530.5	0.7086
531	0.6682	531	0.657	531	0.6383	531	0.6675	531	0.6566	531	0.6643	531	0.7037
531.5	0.6598	531.5	0.6605	531.5	0.6306	531.5	0.6584	531.5	0.6609	531.5	0.6688	531.5	0.7012
532	0.6549	532	0.6659	532	0.6357	532	0.6684	532	0.6562	532	0.6644	532	0.6948
532.5	0.6564	532.5	0.6707	532.5	0.6682	532.5	0.6588	532.5	0.6518	532.5	0.6486	532.5	0.7165
533	0.6747	533	0.666	533	0.6745	533	0.6827	533	0.6628	533	0.6776	533	0.7096
533.5	0.6506	533.5	0.6591	533.5	0.6396	533.5	0.6571	533.5	0.6518	533.5	0.6597	533.5	0.695
534	0.6693	534	0.6761	534	0.6571	534	0.674	534	0.6689	534	0.6611	534	0.7169
534.5	0.6863	534.5	0.6662	534.5	0.6386	534.5	0.6759	534.5	0.6629	534.5	0.6634	534.5	0.7224
535	0.6767	535	0.6608	535	0.6486	535	0.673	535	0.6477	535	0.6758	535	0.7055
535.5	0.6676	535.5	0.6689	535.5	0.6713	535.5	0.6627	535.5	0.6711	535.5	0.6548	535.5	0.6851
536	0.6649	536	0.6588	536	0.6416	536	0.674	536	0.6598	536	0.6567	536	0.7144
536.5	0.6587	536.5	0.6503	536.5	0.6355	536.5	0.674	536.5	0.6486	536.5	0.6583	536.5	0.702
537	0.6672	537	0.6495	537	0.6664	537	0.6777	537	0.6604	537	0.6733	537	0.6998
537.5	0.6745	537.5	0.6672	537.5	0.6601	537.5	0.6737	537.5	0.6634	537.5	0.6794	537.5	0.7068
538	0.6646	538	0.6722	538	0.6428	538	0.6794	538	0.6571	538	0.6689	538	0.6985
538.5	0.6675	538.5	0.665	538.5	0.6585	538.5	0.6875	538.5	0.6582	538.5	0.6639	538.5	0.7101
539	0.6754	539	0.6725	539	0.6546	539	0.6701	539	0.6563	539	0.6657	539	0.6972
539.5	0.6688	539.5	0.682	539.5	0.64	539.5	0.6623	539.5	0.6527	539.5	0.6721	539.5	0.6986
540	0.667	540	0.6686	540	0.6412	540	0.6553	540	0.6676	540	0.6769	540	0.688
540.5	0.6719	540.5	0.6859	540.5	0.6399	540.5	0.669	540.5	0.6538	540.5	0.6694	540.5	0.7156
541	0.6727	541	0.6895	541	0.6425	541	0.6608	541	0.6765	541	0.6789	541	0.6931
541.5	0.6809	541.5	0.6832	541.5	0.6544	541.5	0.6908	541.5	0.651	541.5	0.6521	541.5	0.72
542	0.6808	542	0.6787	542	0.6477	542	0.6771	542	0.6681	542	0.6521	542	0.7268
542.5	0.6755	542.5	0.6607	542.5	0.6467	542.5	0.6735	542.5	0.6511	542.5	0.6726	542.5	0.7008
543	0.6904	543	0.6582	543	0.6492	543	0.6742	543	0.6696	543	0.677	543	0.6933
543.5	0.6655	543.5	0.6701	543.5	0.6449	543.5	0.6738	543.5	0.6722	543.5	0.6686	543.5	0.7056
544	0.6793	544	0.6762	544	0.6498	544	0.6722	544	0.6688	544	0.6591	544	0.7341
544.5	0.6755	544.5	0.6661	544.5	0.6527	544.5	0.6728	544.5	0.6835	544.5	0.6671	544.5	0.7022
545	0.6757	545	0.6645	545	0.6505	545	0.6744	545	0.659	545	0.6728	545	0.7136
545.5	0.6739	545.5	0.6953	545.5	0.6458	545.5	0.6695	545.5	0.6532	545.5	0.6566	545.5	0.7042
546	0.6578	546	0.6731	546	0.6335	546	0.6996	546	0.6934	546	0.6524	546	0.7225
546.5	0.65	546.5	0.6711	546.5	0.6385	546.5	0.6777	546.5	0.6895	546.5	0.6728	546.5	0.7076
547	0.6866	547	0.6796	547	0.6585	547	0.6703	547	0.6679	547	0.6688	547	0.6885
547.5	0.6739	547.5	0.6745	547.5	0.6451	547.5	0.6809	547.5	0.6841	547.5	0.6699	547.5	0.7233
548	0.6695	548	0.6714	548	0.6482	548	0.6773	548	0.6569	548	0.6631	548	0.7178
548.5	0.6941	548.5	0.6761	548.5	0.6541	548.5	0.671	548.5	0.6726	548.5	0.6753	548.5	0.7272
549	0.6876	549	0.6732	549	0.6434	549	0.6622	549	0.6542	549	0.6856	549	0.706
549.5	0.6778	549.5	0.6674	549.5	0.6658	549.5	0.6651	549.5	0.6615	549.5	0.6891	549.5	0.7083
550	0.681	550	0.6916	550	0.6596	550	0.688	550	0.6723	550	0.6784	550	0.7281
550.5	0.66	550.5	0.6885	550.5	0.648	550.5	0.6971	550.5	0.6755	550.5	0.6407	550.5	0.7215
551	0.6651	551	0.6609	551	0.654	551	0.7003	551	0.6683	551	0.6666	551	0.7244
551.5	0.6913	551.5	0.688	551.5	0.6552	551.5	0.6789	551.5	0.67	551.5	0.6663	551.5	0.6965
552	0.6762	552	0.6676	552	0.6567	552	0.6584	552	0.6892	552	0.6755	552	0.7006
552.5	0.6817	552.5	0.6795	552.5	0.6349	552.5	0.6709	552.5	0.6803	552.5	0.6655	552.5	0.7285
553	0.6731	553	0.6882	553	0.6452	553	0.6927	553	0.6698	553	0.6798	553	0.7341
553.5	0.6935	553.5	0.6812	553.5	0.6538	553.5	0.7075	553.5	0.6925	553.5	0.683	553.5	0.7336
554	0.6727	554	0.6929	554	0.6605	554	0.6755	554	0.6849	554	0.6621	554	0.7322
554.5	0.6693	554.5	0.6888	554.5	0.6719	554.5	0.6947	554.5	0.6538	554.5	0.6426	554.5	0.7031
555	0.6867	555	0.6669	555	0.6561	555	0.6853	555	0.6654	555	0.6851	555	0.7102
555.5	0.6783	555.5	0.6614	555.5	0.6703	555.5	0.698	555.5	0.6774	555.5	0.6805	555.5	0.7103
556	0.6854	556	0.6742	556	0.6515	556	0.6883	556	0.6756	556	0.6809	556	0.7078
556.5	0.6999	556.5	0.6797	556.5	0.6577	556.5	0.6831	556.5	0.6913	556.5	0.6799	556.5	0.7244
557	0.6753	557	0.684	557	0.6574	557	0.671	557	0.6708	557	0.666	557	0.718
557.5	0.6684	557.5	0.6778	557.5	0.6528	557.5	0.6951	557.5	0.6622	557.5	0.6733	557.5	0.7557
558	0.6737	558	0.6844	558	0.6562	558	0.6762	558	0.6563	558	0.6635	558	0.7088
558.5	0.6864	558.5	0.6633	558.5	0.6566	558.5	0.6898	558.5	0.6591	558.5	0.6746	558.5	0.7071
559	0.6836	559	0.6863	559	0.655	559	0.7175	559	0.698	559	0.6641	559	0.7236
559.5	0.686	559.5	0.6861	559.5	0.6365	559.5	0.6601	559.5	0.675	559.5	0.681	559.5	0.7285
560	0.6727	560	0.6817	560	0.6489	560	0.7001	560	0.6677	560	0.693	560	0.7095
560.5	0.6855	560.5	0.667	560.5	0.6433	560.5	0.6996	560.5	0.668	560.5	0.6971	560.5	0.7179
561	0.6576	561	0.6856	561	0.644	561	0.6857	561	0.6812	561	0.6812	561	0.6991
561.5	0.6762	561.5	0.6885	561.5	0.6537	561.5	0.6838	561.5	0.6855	561.5	0.6655	561.5	0.7206
562	0.6844	562	0.701	562	0.6568	562	0.6928	562	0.683	562	0.6986	562	0.7201
562.5	0.6717	562.5	0.5334	562.5	0.6424	562.5	0.6617	562.5	0.6764	562.5	0.6785	562.5	0.6967
563	0.6777	563	0.719	563	0.6779	563	0.7093	563	0.6919	563	0.6797	563	0.7403
563.5	0.6859	563.5	0.7031	563.5	0.6457	563.5	0.679	563.5	0.6884	563.5	0.6882	563.5	0.7272
564	0.6971	564	0.6886	564	0.6679	564	0.6818	564	0.6462	564	0.6678	564	0.7032
564.5	0.7057	564.5	0.6718	564.5	0.6446	564.5	0.6792	564.5	0.6829	564.5	0.6631	564.5	0.7289
565	0.6795	565	0.692	565	0.6527	565	0.7158	565	0.6871	565	0.6778	565	0.7169
565.5	0.6844	565.5	0.6993	565.5	0.6683	565.5	0.6792	565.5	0.6869	565.5	0.6713	565.5	0.714
566	0.6788	566	0.6835	566	0.6544	566	0.692	566	0.6712	566	0.7023	566	0.7428
566.5	0.6988	566.5	0.6704	566.5	0.6763	566.5	0.6689	566.5	0.686	566.5	0.6822	566.5	0.728
567	0.6927	567	0.6832	567	0.665	567	0.6691	567	0.676	567	0.6813	567	0.7324
567.5	0.6765	567.5	0.6821	567.5	0.6864	567.5	0.6907	567.5	0.6693	567.5	0.6809	567.5	0.7291
568	0.6847	568	0.6839	568	0.6717	568	0.6931	568	0.6714	568	0.6731	568	0.7035
568.5	0.6887	568.5	0.6813	568.5	0.666	568.5	0.6777	568.5	0.6849	568.5	0.6851	568.5	0.7222
569	0.673	569	0.6715	569	0.6706	569	0.6896	569	0.6729	569	0.684	569	0.7191
569.5	0.6833	569.5	0.6814	569.5	0.6831	569.5	0.6873	569.5	0.6805	569.5	0.6836	569.5	0.7258
570	0.6675	570	0.6669	570	0.6676	570	0.6771	570	0.6669	570	0.6689	570	0.7154
570.5	0.6728	570.5	0.6824	570.5	0.6771	570.5	0.6773	570.5	0.6765	570.5	0.6682	570.5	0.7015
571	0.6859	571	0.6852	571	0.6823	571	0.6888	571	0.6818	571	0.6897	571	0.7387
571.5	0.676	571.5	0.672	571.5	0.6697	571.5	0.6854	571.5	0.6722	571.5	0.6745	571.5	0.715
572	0.6749	572	0.6728	572	0.6724	572	0.6839	572	0.6639	572	0.6829	572	0.7188
572.5	0.6732	572.5	0.6746	572.5	0.6679	572.5	0.6746	572.5	0.6739	572.5	0.6736	572.5	0.7097
573	0.6784	573	0.6786	573	0.6701	573	0.6793	573	0.6774	573	0.6821	573	0.7214
573.5	0.6786	573.5	0.681	573.5	0.6768	573.5	0.6863	573.5	0.677	573.5	0.6854	573.5	0.7152
574	0.6723	574	0.6656	574	0.6684	574	0.677	574	0.6734	574	0.6685	574	0.7129
574.5	0.6627	574.5	0.6719	574.5	0.6693	574.5	0.6777	574.5	0.6716	574.5	0.6804	574.5	0.7097
575	0.6793	575	0.6731	575	0.6716	575	0.6845	575	0.6741	575	0.6756	575	0.7145
575.5	0.682	575.5	0.6768	575.5	0.6734	575.5	0.6828	575.5	0.6646	575.5	0.6742	575.5	0.7102
576	0.6757	576	0.6738	576	0.6738	576	0.6851	576	0.6673	576	0.673	576	0.7064
576.5	0.6753	576.5	0.673	576.5	0.6764	576.5	0.6804	576.5	0.674	576.5	0.6763	576.5	0.7075
577	0.6739	577	0.6744	577	0.6788	577	0.6782	577	0.6712	577	0.6721	577	0.715
577.5	0.6839	577.5	0.6777	577.5	0.6797	577.5	0.6816	577.5	0.6808	577.5	0.6747	577.5	0.7159
578	0.6731	578	0.6633	578	0.6692	578	0.6771	578	0.6624	578	0.6718	578	0.7059
578.5	0.6705	578.5	0.6676	578.5	0.6748	578.5	0.6812	578.5	0.6686	578.5	0.6792	578.5	0.7094
579	0.678	579	0.6769	579	0.6747	579	0.6829	579	0.6733	579	0.6781	579	0.7217
579.5	0.6822	579.5	0.679	579.5	0.6826	579.5	0.6906	579.5	0.6758	579.5	0.6839	579.5	0.7234
580	0.6756	580	0.669	580	0.6826	580	0.6787	580	0.6745	580	0.6764	580	0.7122
580.5	0.673	580.5	0.6664	580.5	0.6662	580.5	0.6742	580.5	0.6692	580.5	0.6637	580.5	0.7023
581	0.6797	581	0.6761	581	0.6816	581	0.6787	581	0.6768	581	0.6816	581	0.7191
581.5	0.6829	581.5	0.678	581.5	0.6815	581.5	0.683	581.5	0.6782	581.5	0.6813	581.5	0.7172
582	0.672	582	0.6647	582	0.6711	582	0.6716	582	0.6661	582	0.6674	582	0.7042
582.5	0.6667	582.5	0.6664	582.5	0.6626	582.5	0.6708	582.5	0.662	582.5	0.6646	582.5	0.6954
583	0.6739	583	0.6696	583	0.666	583	0.6739	583	0.6717	583	0.6626	583	0.6996
583.5	0.6812	583.5	0.6844	583.5	0.6809	583.5	0.6813	583.5	0.6702	583.5	0.677	583.5	0.7156
584	0.6829	584	0.6809	584	0.6868	584	0.6874	584	0.6771	584	0.6834	584	0.7233
584.5	0.6787	584.5	0.677	584.5	0.6787	584.5	0.6819	584.5	0.6682	584.5	0.6764	584.5	0.7096
585	0.6742	585	0.6676	585	0.681	585	0.6788	585	0.6744	585	0.6702	585	0.7157
585.5	0.6773	585.5	0.6734	585.5	0.6712	585.5	0.6817	585.5	0.6691	585.5	0.6781	585.5	0.7159
586	0.6723	586	0.6742	586	0.6641	586	0.6744	586	0.6682	586	0.6715	586	0.7075
586.5	0.6784	586.5	0.6736	586.5	0.6725	586.5	0.6782	586.5	0.6664	586.5	0.6735	586.5	0.7119
587	0.6771	587	0.6744	587	0.678	587	0.6799	587	0.672	587	0.6777	587	0.7119
587.5	0.6773	587.5	0.6782	587.5	0.6745	587.5	0.6751	587.5	0.6677	587.5	0.6698	587.5	0.7118
588	0.671	588	0.6707	588	0.667	588	0.6777	588	0.6699	588	0.6768	588	0.71
588.5	0.6744	588.5	0.6664	588.5	0.67	588.5	0.677	588.5	0.6601	588.5	0.6662	588.5	0.7074
589	0.661	589	0.6686	589	0.6611	589	0.6697	589	0.6579	589	0.6672	589	0.703
589.5	0.6817	589.5	0.6789	589.5	0.6696	589.5	0.6736	589.5	0.6732	589.5	0.6618	589.5	0.7131
590	0.6699	590	0.6738	590	0.6619	590	0.6762	590	0.6708	590	0.6715	590	0.7142
590.5	0.6743	590.5	0.6698	590.5	0.6712	590.5	0.6794	590.5	0.6717	590.5	0.6746	590.5	0.7124
591	0.6834	591	0.6798	591	0.6697	591	0.6814	591	0.6661	591	0.6667	591	0.7008
591.5	0.6822	591.5	0.6757	591.5	0.6751	591.5	0.6696	591.5	0.6773	591.5	0.6665	591.5	0.7037
592	0.6817	592	0.6654	592	0.6543	592	0.6727	592	0.6607	592	0.6584	592	0.7027
592.5	0.6781	592.5	0.6834	592.5	0.6764	592.5	0.6853	592.5	0.6689	592.5	0.6767	592.5	0.7187
593	0.6792	593	0.6747	593	0.6811	593	0.6794	593	0.6706	593	0.6741	593	0.7091
593.5	0.671	593.5	0.6722	593.5	0.6663	593.5	0.678	593.5	0.6608	593.5	0.6574	593.5	0.7042
594	0.6672	594	0.6704	594	0.6612	594	0.6664	594	0.6666	594	0.6607	594	0.7096
594.5	0.6763	594.5	0.6731	594.5	0.6708	594.5	0.6822	594.5	0.6734	594.5	0.6747	594.5	0.7149
595	0.6749	595	0.6734	595	0.6734	595	0.6783	595	0.6666	595	0.6726	595	0.71
595.5	0.6656	595.5	0.6699	595.5	0.6666	595.5	0.6771	595.5	0.6596	595.5	0.6584	595.5	0.6992
596	0.6687	596	0.666	596	0.6647	596	0.6708	596	0.6631	596	0.6652	596	0.6999
596.5	0.6623	596.5	0.6716	596.5	0.663	596.5	0.6739	596.5	0.6635	596.5	0.6699	596.5	0.704
597	0.6752	597	0.6702	597	0.6689	597	0.6799	597	0.6614	597	0.6768	597	0.7141
597.5	0.6755	597.5	0.6666	597.5	0.6721	597.5	0.6786	597.5	0.6776	597.5	0.6747	597.5	0.6992
598	0.6675	598	0.6662	598	0.6636	598	0.6731	598	0.6558	598	0.6683	598	0.7021
598.5	0.6739	598.5	0.671	598.5	0.6681	598.5	0.6793	598.5	0.6647	598.5	0.6795	598.5	0.7165
599	0.6801	599	0.6779	599	0.6805	599	0.6849	599	0.6793	599	0.6774	599	0.7229
599.5	0.6707	599.5	0.6644	599.5	0.656	599.5	0.6707	599.5	0.6677	599.5	0.6692	599.5	0.6969
600	0.6789	600	0.6678	600	0.6669	600	0.6698	600	0.6672	600	0.6741	600	0.7122

## Sheet: Figure 2j
Figure 2j
LogC (μg/mL)	I331/I328
-1	0.96979
-0.60206	0.96739
0	0.96379
0.60206	0.96381
0.90309	0.97649
0.90309	0.97649
1	0.99331
1.30103	1.06538
1.47712	1.09197
1.69897	1.13079
1.69897	1.13079
2	1.12628
2.69897	1.14115

## Sheet: Figure 2k
Figure 2k
Time (h)	Size (d.nm)
12	132.87	128.21	136.49
24	132.64	129.48	135.02
36	134.2	131.75	138.63
48	138.53	139.06	141.81
Time (h)	PDI
12	0.146	0.138	0.153
24	0.144	0.133	0.156
36	0.153	0.143	0.162
48	0.161	0.152	0.168

## Sheet: Figure 2l
Figure 2l
pH	I331/I328
5.98	0.96401
6.18	0.96781
6.36	0.96804
6.63	0.96518
6.71	0.96035
6.92	0.96346
6.92	0.96346
7.07	1.01151
7.12	1.06477
7.4	1.13957
7.4	1.13957
7.88	1.14505
8.01	1.15609
8.2	1.15128

## Sheet: Figure 2m
Figure 2m
Size (d.nm)	pH6.8	Size (d.nm)	pH7.4
1	0	1	0
2	0	2	0
3	0	3	0
4	0	4	0
6	0	6	0
7.5	0	7	0
7.9	0	8	0
8.2	0	10	0
9.16	0	12	0
10.34	0	14	0
11.77	0	18	0
13.74	0	22	0
14.57	0	26	0
15.96	0	30	0
17.05	0	34	0
18	0	38	0
19	0	41	0
20	0	47	0
21	0	55	0
24	0	62	0
38	0	68	0
48	0	70.68	0
53	0	76.11	0
67	0	81.81	0
79	0	87.79	0
80	0	94.06	24.99
83	0	100.64	48.86
89.1	1.06	107.54	72.37
94.18	5.63	114.78	96.01
101.36	12.57	122.38	100
106.7	16.72	130.35	77.24
115.26	21.2	138.71	53.13
125.11	16.27	147.48	29.69
135.3	7.49	156.68	0
143.92	2.04	166.33	0
149.47	0	176.46	0
153.33	0	187.08	0
167.66	0	198.23	0
184.47	0	209.92	0
199.8	0	222.19	0
213.66	0	235.05	0
227.1	0	248.55	0
235.13	0	262.71	0
244.79	0	277.57	0
258.11	4.48	293.16	0
272.13	15.51	309.51	0
296.89	30.89	326.66	0
312.41	48.54	344.65	0
328.75	64.89	363.53	0
345.94	55.51	383.34	0
364.03	44.03	404.11	0
383.07	29.91	425.91	0
403.1	10.89	448.78	0
424.18	0	472.76	0
446.36	0	497.93	0
469.7	0	524.33	0
494.26	0	552.03	0
520.11	0	581.08	0
547.3	0	611.56	0
575.92	0	643.54	0
606.04	0	677.09	0
637.73	0	712.28	0
671.08	0	749.2	0
706.17	0	787.93	0
743.1	0	828.57	0
781.96	0	871.19	0
822.85	0	883.66	0
865.88	0	905.27	0
911.15	0	915.91	0
958.8	0	962.83	0
1008.94	0	1012.05	0
1061.7	0	1063.68	0

## Sheet: Figure 2n
Figure 2n
Time (h)	pH 7.4			Time (h)	pH6.8
0.5	0.61	1.08	1.64	0.5	1.31	3.47	4.93
1	1.81	2.92	4.61	1	2.76	4.35	7.05
1.5	3.07	4.31	6.2	1.5	5.26	8.3	12.41
3	5.09	5.85	9.08	3	11.09	13.56	16.51
6	9.88	10.16	12.01	6	21.34	25.39	29.67
8	11.34	11.64	16.81	8	33.92	36.27	39.11
10	13.15	15.02	17.95	10	38.14	40.85	44.2
12	16.22	17.27	22.21	12	46.08	48.15	50.87
16	18.44	20.55	23.65	16	53.77	56.23	59.13
18	20.71	22.08	24.39	18	60.18	63.83	66.79
24	22.42	24.15	27.73	24	71.62	73.85	77.04
36	24.22	25.29	27.05	36	77.24	79.16	82.26
48	24.16	26.43	29.29	48	80.07	81.74	83.97

## Sheet: Figure 3e
Figure 3e
4T1	DNA-PAE@BAY-876 Concentration
pH 7.4	0 nM	25 nM	50 nM	100 nM	300 nM	500 nM
	100.22	87.94	77.19	51.32	37.94	26.54
	102.85	91.45	73.9	47.15	40.35	29.82
	96.93	91.01	75.44	53.95	36.18	25.22
4T1	DNA-PAE@BAY-876 Concentration
pH 6.8	0 nM	25 nM	50 nM	100 nM	300 nM	500 nM
	100.94	90.6	74.19	51.44	36.99	27.2
	98.82	92.37	75.49	55.34	36.4	29.92
	100.24	89.89	75.14	51.09	35.93	28.38

[truncated: 67 more sheets: Figure 3f, Figure 3g-i, Figure 3l, Figure 3m, Figure 4b-c, Figure 4d, Figure 4e, Figure 4h, Figure 5b, Figure 5c, Figure 5d, Figure 5e, Figure 5g, Figure 6d, Figure 6e, Figure 6f, Figure 6g, Figure 6h, Figure 6i, Figure 6j …]
